# Supplementary material for: Cytosolic fructose - an underestimated player in the regulation of sucrose biosynthesis
Source: BMC Plant Biol. 2025 Apr 25;25:535. doi: 10.1186/s12870-025-06493-y (PMC12032757; doi:10.1186/s12870-025-06493-y)
Supplement: Supplementary file 1 — Supplementary Material 1: Fig. S1: Λ matrix of the model. Fig. S2: Θ matrix of the model. Fig. S3: Stability analysis overview of different F flux sizes and external sucrose concentrations. Fig. S4: Histograms of Eigenvalue real part maxima. Fig. S5: Influence of additional weak hexokinase inhibitions to prior regulations on the cytosolic sucrose cycle stability. Fig. S6: Influence of single activated sucrose-phosphate synthase (SPS) by phosphorylated sugars on the cytosolic sucrose cycle stability. Supp. Table 1: Calculated subcellular concentrations of metabolites in Ler and gin2-1 for all here tested conditions. Supp. Table 2: Proportions of positive maximal Eigenvalues for all tested regulations. https://git.rwth-aachen.de/Lisa.Fuertauer/skm-sucrose-cycling. GitLab Project ID 107389. [file 12870_2025_6493_MOESM1_ESM.zip]

Archive with 3 entries (3 files):
- Supp_table_1_metabolite data.xlsx
- Revised Supplementary Figures_Giesbrecht et al.pdf
- Supp_table_2_Data from M3.xlsx
